# Supplementary material for: Development of genetic quality tests for good manufacturing practice-compliant induced pluripotent stem cells and their derivatives
Source: Sci Rep. 2020 Mar 3;10:3939. doi: 10.1038/s41598-020-60466-9 (PMC7054319; doi:10.1038/s41598-020-60466-9)
Supplement: Supplementary file 2 — Suppementary Table S2. [file 41598_2020_60466_MOESM2_ESM.xlsx]

## Sheet: TableS2
Supplementary Table 2. The number of SNPs maintained during differentiation
Number of SNPs (RNAseq)	418	213 (50.96%)
Number of SNPs (RNAseq)	397	182 (45.84%)	95 (23.93%)
Number of SNPs (RNAseq)	572	272 (47.55%)	169 (29.55%)
Number of variants which are transcribed from DNA.	196 (34.26%)	136 (50.00%)	85 (50.30%)
