# Supplementary material for: Development of genetic quality tests for good manufacturing practice-compliant induced pluripotent stem cells and their derivatives
Source: Sci Rep. 2020 Mar 3;10:3939. doi: 10.1038/s41598-020-60466-9 (PMC7054319; doi:10.1038/s41598-020-60466-9)
Supplement: Supplementary file 3 — Suppementary Table S3. [file 41598_2020_60466_MOESM3_ESM.xlsx]

## Sheet: TableS3
Supplementary Table 3. The number of SNPs maintained under prolonged culture
Number of SNPs (% of maintained SNPs)	452	184 (40.71%)	108 (23.89%)
Number of SNPs (% of maintained SNPs)	303	128 (42.24%)	82 (27.06%)	61 (20.13%)
Number of SNPs (% of maintained SNPs)	494	227 (45.95%)	142 (28.74%)	100 (20.24%)
