# Supplementary material for: Development of genetic quality tests for good manufacturing practice-compliant induced pluripotent stem cells and their derivatives
Source: Sci Rep. 2020 Mar 3;10:3939. doi: 10.1038/s41598-020-60466-9 (PMC7054319; doi:10.1038/s41598-020-60466-9)
Supplement: Supplementary file 4 — Suppementary Table S4. [file 41598_2020_60466_MOESM4_ESM.xlsx]

## Sheet: TableS4
	Supplementary Table 4. Single-nucleotide variants (SNVs) in differentiated lines and correlations with gene expression levels
						Exonic SNPs
	No.	Layer	Control	Case	Changes	# of EXONIC SNPs	# of SNPs with AF<0.1 from 1000g	non-syn SNPs		Correlation
								# of non-syn SNPs	Genes	#Corr. With expression	DEGs showing Corr. btn expression and genotyping
	1	Neuron	p20-iPS	p40-iPS	2956	18	7	2	C3orf30,TEP1	0	.
	2		p20-iPS	p20-Rosset	2593	16	7	2	C3orf30, DNAH7	0	.
	3		p20-iPS	p20-Neuron	2378	17	6	1	C3orf30	0	.
	4		p40-iPS	p40-Rosset	6964	35	15	4	GOLGA4, MOK, ALPK2, PRR14L	0	.
	5		p40-iPS	P40-Neuron	3358	15	10	1	MED17	0	.
	6	Heart	p25-iPS	p47-iPS	4106	25	8	8	ZFP69B, KCNH7, ZFR, PI16, GPRC6A, ZNF804B, ANK3, TP53BP1	0	.
	7		p25-iPS	p25-Stage1	1131	3	1	1	ZFP69B	0	.
	8		p25-iPS	p25-Stage2	3931	37	11	6	TBC1D7, PI16, RSPH4A, ZNF804B, CLEC2D, TP53BP1	0	.
	9		p25-iPS	p25-Stage3	3640	36	12	4	PI16, PRDM14, FAM111B, ITGAE	1	PRDM14 (▼)
	10		p47-iPS	p47-Stage1	3362	12	5	0	.	0	.
	11		p47-iPS	p47-Stage2	5436	31	9	7	ZFP69B, DPCR1, SLC18A1, OR52E2, CTNND1, OR5B2, FBN1	0	.
	12		p47-iPS	p47-Stage3	9101	43	20	12	CA6, ZFP69B, CLEC4F, PARP9, DTHD1, LRRC66, LARP1B, CTNND1, CLEC2D, ARID2, SYNE2, MOK	0	.
	13	Liver	p20-iPS	p37-iPS	896	3	1	0	.	0	.
	14		p20-iPS	p20-DE	1572	11	6	1	NEB	0	.
	15		p20-iPS	p20-HE	1146	4	0	1	DPCR1	0	.
	16		p20-iPS	P20-HLC	1714	7	3	1	RC3H1	0	.
	17		p37-iPS	p37-DE	587	2	0	0	.	0	.
	18		p37-iPS	p37-HE	922	3	1	1	HSPA1L	0	.
	19		p37-iPS	p37-HLC	1229	1	0	0	.	0	.
