# Supplementary material for: Development of genetic quality tests for good manufacturing practice-compliant induced pluripotent stem cells and their derivatives
Source: Sci Rep. 2020 Mar 3;10:3939. doi: 10.1038/s41598-020-60466-9 (PMC7054319; doi:10.1038/s41598-020-60466-9)
Supplement: Supplementary file 5 — Suppementary Table S5. [file 41598_2020_60466_MOESM5_ESM.xlsx]

## Sheet: TableS5
	Supplementary Table 5. Human leucocyte antigen (HLA) types of human induced pluripotent stem cells (hiPSCs) and differentiated cells
	Cell Line		C		F		DPA1		DPB2		DQB1		DRB3
			Allele1	Allele2	Allele1	Allele2	Allele1	Allele2	Allele1	Allele2	Allele1	Allele2	Allele1	Allele2
	Neuronal Cells	iPS_p20	C*14:03	C*14:03	n.d	n.d.	n.d	n.d.	DPB2*03:01:01:03	DPB2*03:01:01:03	DQB1*06:04:01	DQB1*06:04:01	n.d	n.d.
		Rosset_p20	C*14:03	C*14:03	n.d.	n.d.	n.d.	n.d.	n.d.	n.d.	n.d.	n.d.	n.d.	n.d.
		Neuronal Cells_p20	C*14:03	C*14:03	n.d.	n.d.	n.d.	n.d.	n.d.	n.d.	n.d.	n.d.	n.d.	n.d.
		iPS_p40	C*14:03	C*14:03	n.d.	n.d.	n.d.	n.d.	DPB2*03:01:01:03	DPB2*03:01:01:03	DQB1*06:04:01	DQB1*06:04:01	n.d.	n.d.
		Rosset_p40	C*14:03	C*14:03	n.d.	n.d.	n.d.	n.d.	n.d.	n.d.	n.d.	n.d.	n.d.	n.d.
		Neuronal Cells_p40	C*14:03	C*14:03	n.d.	n.d.	n.d.	n.d.	n.d.	n.d.	n.d.	n.d.	n.d.	n.d.
	Cardio-myocytes	iPS_p25	C*14:03	C*14:03	F*01:01:02:01	F*01:01:02:01	n.d.	n.d.	DPB2*03:01:01:01	DPB2*03:01:01:01	n.d.	n.d.	n.d.	n.d.
		stage1_p25	C*14:03	C*14:03	n.d.	n.d.	n.d.	n.d.	n.d.	n.d.	n.d.	n.d.	n.d.	n.d.
		stage2_p25	C*14:03	C*14:03	n.d.	n.d.	n.d.	n.d.	n.d.	n.d.	n.d.	n.d.	n.d.	n.d.
		stage3_p25	C*14:03	C*14:03	n.d.	n.d.	DPA1*01:03:01:01	DPA1*01:03:01:01	n.d.	n.d.	n.d.	n.d.	n.d.	n.d.
		iPS_p47	C*14:03	C*14:03	F*01:01:02:01	F*01:01:02:01	n.d.	n.d.	DPB2*03:01:01:03	DPB2*03:01:01:03	n.d.	n.d.	n.d.	n.d.
		stage1_p47	C*14:03	C*14:03	F*01:01:02:01	F*01:01:02:01	n.d.	n.d.	n.d.	n.d.	n.d.	n.d.	n.d.	n.d.
		stage2_p47	C*14:03	C*14:03	n.d.	n.d.	n.d.	n.d.	n.d.	n.d.	n.d.	n.d.	n.d.	n.d.
		stage3_p47	C*14:03	C*14:03	n.d.	n.d.	DPA1*01:03:01:01	DPA1*01:03:01:01	n.d.	n.d.	n.d.	n.d.	n.d.	n.d.
	Hepato- cytes	iPS_p20	C*14:03	C*14:03	F*01:01:02:01	F*01:01:02:01	DPA1*01:03:01:01	DPA1*01:03:01:01	DPB2*03:01:01:03	DPB2*03:01:01:03	DQB1*06:04:01	DQB1*06:04:01	n.d.	n.d.
		DE_p20	C*14:03	C*14:03	n.d.	n.d.	n.d.	n.d.	n.d.	n.d.	DQB1*06:04:01	DQB1*06:04:01	DRB3*03:01:01	DRB3*03:01:01
		HE_p20	C*14:03	C*14:03	n.d.	n.d.	DPA1*01:03:01:01	DPA1*01:03:01:01	n.d.	n.d.	n.d.	n.d.	n.d.	n.d.
		HLC_p20	C*14:03	C*14:03	n.d.	n.d.	DPA1*01:03:01:01	DPA1*01:03:01:01	n.d.	n.d.	DQB1*06:04:01	DQB1*06:04:01	DRB3*03:01:01	DRB3*03:01:01
		iPS_p37	C*14:03	C*14:03	n.d.	n.d.	n.d.	n.d.	DPB2*03:01:01:03	DPB2*03:01:01:03	DQB1*06:04:01	DQB1*06:04:01	n.d.	n.d.
		DE_p37	C*14:03	C*14:03	n.d.	n.d.	n.d.	n.d.	n.d.	n.d.	DQB1*06:04:01	DQB1*06:04:01	DRB3*03:01:01	DRB3*03:01:01
		HE_p37	C*14:03	C*14:03	n.d.	n.d.	n.d.	n.d.	n.d.	n.d.	n.d.	n.d.	n.d.	n.d.
		HLC_p37	C*14:03	C*14:03	n.d.	n.d.	DPA1*01:03:01:01	DPA1*01:03:01:01	n.d.	n.d.	DQB1*06:04:01	DQB1*06:04:01	n.d.	n.d.
		N.D : not determined
