# Supplementary material for: Development of genetic quality tests for good manufacturing practice-compliant induced pluripotent stem cells and their derivatives
Source: Sci Rep. 2020 Mar 3;10:3939. doi: 10.1038/s41598-020-60466-9 (PMC7054319; doi:10.1038/s41598-020-60466-9)
Supplement: Supplementary file 6 — Suppementary Table S6. [file 41598_2020_60466_MOESM6_ESM.xlsx]

## Sheet: TableS6
Supplementary Table6. List of differentially expressed genes in neural progenitor rosettes and neuronal cells compared with the original human induced pluripotent stem cells (hiPSCs).
		CMC3_iPS : CMC3_Rosset						CMC3_iPS : CMC3_Neuron
ensID	GENE	log2FoldChange	pval	padj		ensID	GENE	log2FoldChange	pval	padj
ENSG00000229847	EMX2OS	10.1595	4.52182e-22	4.12426e-19		ENSG00000178522	AMBN	10.9341	3.26e-16	4.54e-13
ENSG00000170370	EMX2	9.59427	1.42153e-30	4.05172e-27		ENSG00000229847	EMX2OS	9.92142	1.17e-13	9.63e-11
ENSG00000064218	DMRT3	9.18114	4.56249e-18	2.35583e-15		ENSG00000170370	EMX2	9.66549	3.75e-19	8.34e-16
ENSG00000125462	C1orf61	8.04433	1.39924e-26	2.27896e-23		ENSG00000245526	LINC00461	9.26716	6.11e-19	1.24e-15
ENSG00000136535	TBR1	7.81494	9.75999e-11	1.95217e-08		ENSG00000064218	DMRT3	8.87423	4.29e-11	1.8e-08
ENSG00000135638	EMX1	7.79017	5.79326e-14	1.94262e-11		ENSG00000142700	DMRTA2	8.8173	3.28e-13	2.35e-10
ENSG00000164287	CDC20B	7.315	4.61526e-10	8.09517e-08		ENSG00000136535	TBR1	8.80402	7.36e-11	3.04e-08
ENSG00000152669	CCNO	7.27967	1.66809e-08	1.82865e-06		ENSG00000135638	EMX1	8.25509	3.55e-11	1.58e-08
ENSG00000176165	FOXG1	7.21937	5.83912e-22	5.12091e-19		ENSG00000125462	C1orf61	7.77755	2.73e-15	3.04e-12
ENSG00000142700	DMRTA2	7.06986	4.01327e-10	7.20556e-08		ENSG00000176165	FOXG1	7.7702	1.75e-15	2.3e-12
ENSG00000245526	LINC00461	7.03458	1.71812e-17	7.9952e-15		ENSG00000144810	COL8A1	7.35409	5.14e-14	4.77e-11
ENSG00000015592	STMN4	6.87447	1.7797e-12	4.71868e-10		ENSG00000164287	CDC20B	7.30903	6.44e-07	8.44e-05
ENSG00000198520	C1orf228	6.69124	3.84516e-09	5.28176e-07		ENSG00000255571	MIR9-3HG	7.26907	2.16e-12	1.26e-09
ENSG00000123307	NEUROD4	6.00064	1.82807e-07	1.50482e-05		ENSG00000170091	NSG2	7.22997	1.46e-09	4.71e-07
ENSG00000162761	LMX1A	5.78887	7.47214e-11	1.52125e-08		ENSG00000154764	WNT7A	7.18226	4.61e-06	0.000462263
ENSG00000171786	NHLH1	5.6269	1.54052e-11	3.5127e-09		ENSG00000015592	STMN4	7.03272	5.36e-09	1.37e-06
ENSG00000197921	HES5	5.60625	9.4401e-14	3.11961e-11		ENSG00000146592	CREB5	6.73477	2.88e-12	1.6e-09
ENSG00000143032	BARHL2	5.58638	9.4482e-06	0.000474532		ENSG00000162761	LMX1A	6.50152	2.44e-09	7.26e-07
ENSG00000159409	CELF3	5.53574	2.30647e-11	4.91515e-09		ENSG00000172346	CSDC2	6.42496	2.25e-06	0.000246788
ENSG00000153266	FEZF2	5.39251	6.25591e-13	1.78309e-10		ENSG00000137573	SULF1	6.27145	5.15e-10	1.82e-07
ENSG00000162873	KLHDC8A	5.38675	3.5557e-13	1.05295e-10		ENSG00000152669	CCNO	6.1747	8.93e-05	0.00497038
ENSG00000135903	PAX3	5.38312	7.29005e-15	2.55735e-12		ENSG00000003137	CYP26B1	6.15552	3.73e-06	0.000386239
ENSG00000134245	WNT2B	5.35382	2.14174e-15	8.13933e-13		ENSG00000129990	SYT5	6.15036	1.93e-05	0.00148427
ENSG00000188064	WNT7B	5.34459	2.51975e-15	9.18275e-13		ENSG00000159409	CELF3	6.08523	1.89e-09	5.78e-07
ENSG00000144406	UNC80	5.31093	8.38343e-10	1.31834e-07		ENSG00000123307	NEUROD4	6.0559	1.36e-05	0.00113505
ENSG00000170091	NSG2	5.11164	8.15341e-06	0.000417784		ENSG00000157322	CLEC18A	6.00878	7.26e-05	0.00424286
ENSG00000146592	CREB5	5.06005	5.20983e-10	8.82732e-08		ENSG00000154975	CA10	5.96411	2.74e-05	0.00195753
ENSG00000181965	NEUROG1	5.0284	7.27107e-07	5.16495e-05		ENSG00000103355	PRSS33	5.9527	9.95e-05	0.00539199
ENSG00000187323	DCC	5.01803	1.79537e-10	3.437e-08		ENSG00000142609	CFAP74	5.90953	0.000140019	0.00704047
ENSG00000170893	TRH	4.969	4.44138e-08	4.38409e-06		ENSG00000213085	CFAP45	5.89071	0.000149612	0.00743885
ENSG00000162374	ELAVL4	4.91201	4.16035e-09	5.64681e-07		ENSG00000170893	TRH	5.86152	3.89e-08	7.94e-06
ENSG00000213085	CFAP45	4.84246	0.000114299	0.00383272		ENSG00000143032	BARHL2	5.86085	9.93e-05	0.00539199
ENSG00000129990	SYT5	4.8421	4.87985e-05	0.00191515		ENSG00000126778	SIX1	5.7082	2.7e-05	0.00194798
ENSG00000178522	AMBN	4.82797	0.000179571	0.00549607		ENSG00000198520	C1orf228	5.68416	0.000124165	0.00640227
ENSG00000154764	WNT7A	4.80832	8.81425e-05	0.00311156		ENSG00000164853	UNCX	5.44271	6.07e-05	0.00368352
ENSG00000118997	DNAH7	4.76789	6.23881e-06	0.000333937		ENSG00000134245	WNT2B	5.38617	2.62e-09	7.5e-07
ENSG00000157423	HYDIN	4.69275	2.56323e-07	2.03647e-05		ENSG00000101542	CDH20	5.38319	5.98e-08	1.1e-05
ENSG00000147488	ST18	4.68335	4.57587e-06	0.000252637		ENSG00000144406	UNC80	5.34363	1.35e-06	0.000158432
ENSG00000177133	LINC00982	4.60718	1.31703e-08	1.48668e-06		ENSG00000153266	FEZF2	5.31996	2.76e-08	5.86e-06
ENSG00000142609	CFAP74	4.59035	0.000125816	0.00415777		ENSG00000147488	ST18	5.30491	8.74e-06	0.000785024
ENSG00000126778	SIX1	4.57737	6.54848e-05	0.0024319		ENSG00000187323	DCC	5.26366	9.45e-08	1.61e-05
ENSG00000140067	FAM181A	4.51613	5.22914e-06	0.00028457		ENSG00000140067	FAM181A	5.2121	6.11e-06	0.000594596
ENSG00000171533	MAP6	4.48969	9.55398e-13	2.68951e-10		ENSG00000197921	HES5	5.21117	1.01e-07	1.68e-05
ENSG00000103355	PRSS33	4.47798	0.00019273	0.00580531		ENSG00000118997	DNAH7	5.1624	5.51e-05	0.00341386
ENSG00000255571	MIR9-3HG	4.44313	1.42588e-05	0.000674542		ENSG00000171786	NHLH1	5.08921	2.57e-06	0.00027807
ENSG00000154975	CA10	4.4222	0.000163803	0.00510949		ENSG00000181965	NEUROG1	5.03866	4.99e-05	0.00314621
ENSG00000137573	SULF1	4.39694	1.08612e-12	2.97646e-10		ENSG00000162374	ELAVL4	5.03269	1.31e-06	0.000154424
ENSG00000101542	CDH20	4.35326	2.43108e-07	1.941e-05		ENSG00000157423	HYDIN	4.99651	8.52e-06	0.000771049
ENSG00000170390	DCLK2	4.2932	6.77845e-08	6.28302e-06		ENSG00000188064	WNT7B	4.95423	1.52e-08	3.38e-06
ENSG00000142611	PRDM16	4.27273	5.38944e-10	9.03603e-08		ENSG00000122735	DNAI1	4.75569	0.000178503	0.00844196
ENSG00000151320	AKAP6	4.2012	4.95861e-06	0.000271794		ENSG00000151320	AKAP6	4.7145	1.8e-05	0.00141586
ENSG00000003137	CYP26B1	4.18307	0.000244018	0.00691192		ENSG00000162873	KLHDC8A	4.70084	1.6e-06	0.00018444
ENSG00000172346	CSDC2	4.15962	0.000259184	0.00724287		ENSG00000170390	DCLK2	4.59064	4.04e-06	0.000412361
ENSG00000164853	UNCX	4.13945	0.000301094	0.00803929		ENSG00000091656	ZFHX4	4.53699	7.46e-08	1.31e-05
ENSG00000091656	ZFHX4	4.13728	2.50788e-11	5.29488e-09		ENSG00000177133	LINC00982	4.35902	2.73e-05	0.00195705
ENSG00000122735	DNAI1	4.12468	0.000120253	0.00401466		ENSG00000142611	PRDM16	4.24764	1.64e-06	0.000187403
ENSG00000157322	CLEC18A	4.09956	0.000380192	0.0096862		ENSG00000135903	PAX3	4.06658	2.59e-05	0.00188822
ENSG00000179178	TMEM125	-4.05899	0.000161949	0.00507247		ENSG00000171533	MAP6	4.02693	8.79e-07	0.000109325
ENSG00000003989	SLC7A2	-4.06044	1.12612e-07	9.72644e-06		ENSG00000109854	HTATIP2	-4.00529	0.00011942	0.00618622
ENSG00000164616	FBXL21	-4.11999	0.000270691	0.00752071		ENSG00000110660	SLC35F2	-4.08007	2.46e-05	0.00181792
ENSG00000109854	HTATIP2	-4.16772	6.61962e-07	4.74656e-05		ENSG00000062038	CDH3	-4.11714	7.62e-07	9.81e-05
ENSG00000164251	F2RL1	-4.20256	2.04053e-09	2.88995e-07		ENSG00000043143	JADE2	-4.38319	3.06e-06	0.000325815
ENSG00000144810	COL8A1	-4.21997	0.00025223	0.00710921		ENSG00000164251	F2RL1	-4.51395	1.07e-06	0.000129326
ENSG00000174951	FUT1	-4.33626	0.000131073	0.00430651		ENSG00000163814	CDCP1	-4.76858	2.08e-05	0.00156823
ENSG00000167600	CYP2S1	-4.37449	5.05863e-12	1.26755e-09		ENSG00000235750	KIAA0040	-4.79885	0.000102441	0.00550245
ENSG00000170608	FOXA3	-4.42821	1.87864e-05	0.000844906		ENSG00000003989	SLC7A2	-4.83876	4.21e-06	0.000425871
ENSG00000062038	CDH3	-4.46393	6.15233e-12	1.52484e-09		ENSG00000139629	GALNT6	-5.27765	0.000117133	0.00611039
ENSG00000141738	GRB7	-4.50857	8.06038e-08	7.35171e-06		ENSG00000141934	PLPP2	-5.42363	8.71e-07	0.00010902
ENSG00000228649	SNHG26	-4.51575	9.16143e-06	0.00046319		ENSG00000065717	TLE2	-5.46358	0.000137328	0.00693649
ENSG00000110660	SLC35F2	-4.52927	7.73146e-09	9.63348e-07		ENSG00000228649	SNHG26	-5.65675	3.27e-05	0.00223974
ENSG00000115194	SLC30A3	-4.79513	3.31277e-05	0.00140359		ENSG00000188112	C6orf132	-5.67454	5.3e-09	1.37e-06
ENSG00000235750	KIAA0040	-4.93376	7.66784e-07	5.41307e-05		ENSG00000174951	FUT1	-5.71011	0.000162318	0.00787357
ENSG00000213612	FAM220CP	-4.97499	6.80153e-07	4.86171e-05		ENSG00000164616	FBXL21	-5.74386	0.00015089	0.00748567
ENSG00000188112	C6orf132	-5.03971	3.68985e-12	9.45348e-10		ENSG00000088926	F11	-5.74514	0.000164012	0.00792486
ENSG00000132698	RAB25	-5.09016	1.81346e-07	1.49821e-05		ENSG00000103490	PYCARD	-5.76805	0.000134636	0.00684708
ENSG00000176532	PRR15	-5.15978	4.52471e-07	3.32814e-05		ENSG00000162367	TAL1	-5.77074	3.55e-05	0.00238573
ENSG00000052344	PRSS8	-5.42375	5.78019e-10	9.482e-08		ENSG00000115194	SLC30A3	-5.89157	0.000116937	0.00611039
ENSG00000119888	EPCAM	-5.46082	1.66927e-16	7.04864e-14		ENSG00000165140	FBP1	-5.8982	1.88e-05	0.00146146
ENSG00000162367	TAL1	-5.66139	3.21819e-07	2.4875e-05		ENSG00000176532	PRR15	-5.90773	1.11e-05	0.000965439
ENSG00000159712	ANKRD18CP	-5.70031	2.02714e-11	4.40218e-09		ENSG00000179178	TMEM125	-6.03301	5.19e-05	0.00324676
ENSG00000146477	SLC22A3	-5.99835	8.01789e-12	1.92446e-09		ENSG00000132698	RAB25	-6.14353	3.86e-06	0.000396326
ENSG00000166145	SPINT1	-5.99912	1.25028e-16	5.48248e-14		ENSG00000152208	GRID2	-6.24606	5.7e-09	1.44e-06
ENSG00000152208	GRID2	-6.04475	1.19354e-13	3.80636e-11		ENSG00000166145	SPINT1	-6.33409	3.04e-11	1.38e-08
ENSG00000088926	F11	-6.1748	2.09798e-06	0.000129293		ENSG00000146477	SLC22A3	-6.34439	2.45e-08	5.3e-06
ENSG00000141934	PLPP2	-6.21644	1.07472e-11	2.52636e-09		ENSG00000141738	GRB7	-6.40439	6.29e-08	1.15e-05
ENSG00000103490	PYCARD	-6.44382	1.60613e-06	0.000102585		ENSG00000101311	FERMT1	-6.55553	1.9e-09	5.78e-07
ENSG00000142405	NLRP12	-6.45014	1.0443e-06	7.14884e-05		ENSG00000185155	MIXL1	-6.56941	2.16e-08	4.72e-06
ENSG00000165929	TC2N	-6.45078	5.00966e-13	1.46449e-10		ENSG00000213612	FAM220CP	-6.61776	1.75e-06	0.000198167
ENSG00000169418	NPR1	-6.49764	1.22422e-09	1.86097e-07		ENSG00000142405	NLRP12	-6.66805	3.81e-05	0.00251322
ENSG00000185155	MIXL1	-6.62851	1.02179e-12	2.84132e-10		ENSG00000167600	CYP2S1	-6.71015	1.53e-12	9.73e-10
ENSG00000205517	RGL3	-6.84288	6.14861e-13	1.77469e-10		ENSG00000184012	TMPRSS2	-6.97201	3.68e-06	0.000382688
ENSG00000103067	ESRP2	-6.86654	1.48798e-16	6.4017e-14		ENSG00000159712	ANKRD18CP	-7.0094	1.93e-09	5.82e-07
ENSG00000065717	TLE2	-6.95534	6.84955e-08	6.32322e-06		ENSG00000205517	RGL3	-7.06133	5.75e-09	1.44e-06
ENSG00000165140	FBP1	-7.01174	4.23947e-09	5.6955e-07		ENSG00000052344	PRSS8	-7.39221	3.18e-09	8.84e-07
ENSG00000043143	JADE2	-7.3751	3.79426e-17	1.69641e-14		ENSG00000103067	ESRP2	-7.78289	4.61e-12	2.33e-09
ENSG00000139629	GALNT6	-7.48665	8.35796e-09	1.02461e-06		ENSG00000119888	EPCAM	-7.79453	2.63e-15	3.04e-12
ENSG00000179059	ZFP42	-7.5855	4.15354e-22	4.05658e-19		ENSG00000169418	NPR1	-7.92764	8.45e-08	1.46e-05
ENSG00000184012	TMPRSS2	-7.72166	1.44805e-09	2.13022e-07		ENSG00000146904	EPHA1	-8.01012	1.88e-15	2.32e-12
ENSG00000146904	EPHA1	-7.96301	3.32083e-25	4.45421e-22		ENSG00000129354	AP1M2	-8.03307	3.66e-13	2.55e-10
ENSG00000163814	CDCP1	-8.14853	1.67588e-13	5.16397e-11		ENSG00000170608	FOXA3	-8.56426	3.38e-07	4.76e-05
ENSG00000039068	CDH1	-8.26423	7.87797e-29	1.79633e-25		ENSG00000165929	TC2N	-8.66069	2.13e-11	9.9e-09
ENSG00000101311	FERMT1	-8.4019	7.90422e-19	4.5058e-16		ENSG00000039068	CDH1	-9.92518	5.71e-20	1.41e-16
ENSG00000104413	ESRP1	-9.09797	5.82292e-30	1.47527e-26		ENSG00000179059	ZFP42	-10.4655	1.31e-18	2.24e-15
ENSG00000129354	AP1M2	-9.39575	8.50352e-24	1.02051e-20		ENSG00000104413	ESRP1	-10.5246	1.38e-20	4.39e-17
