# Supplementary material for: Development of genetic quality tests for good manufacturing practice-compliant induced pluripotent stem cells and their derivatives
Source: Sci Rep. 2020 Mar 3;10:3939. doi: 10.1038/s41598-020-60466-9 (PMC7054319; doi:10.1038/s41598-020-60466-9)
Supplement: Supplementary file 7 — Suppementary Table S7. [file 41598_2020_60466_MOESM7_ESM.xlsx]

## Sheet: TableS7
Supplementary Table7. List of differentially expressed genes in stages 2 and 3 of cardiomyocyte differentiation compared with the original human induced pluripotent stem cells (hiPSCs).
		CMC3_iPS : CMC3_heart_S2						CMC3_iPS : CMC3_heart_S3
ensID	GENE	log2FoldChange	pval	padj		ensID	GENE	log2FoldChange	pval	padj
ENSG00000164107	HAND2	10.1602	1.87015e-16	2.7515e-13		ENSG00000164107	HAND2	11.0614	4.87017e-18	9.55969e-15
ENSG00000113196	HAND1	9.63427	4.06168e-27	2.98791e-23		ENSG00000240583	AQP1	10.8716	1.73857e-21	1.25131e-17
ENSG00000077943	ITGA8	9.46961	5.12039e-19	1.88337e-15		ENSG00000113196	HAND1	10.6746	8.23097e-21	4.44308e-17
ENSG00000197616	MYH6	8.65864	4.9677e-16	6.20516e-13		ENSG00000077943	ITGA8	10.5856	4.00866e-20	1.44258e-16
ENSG00000112936	C7	8.63354	2.4042e-11	1.02035e-08		ENSG00000112837	TBX18	9.83445	1.2387e-19	3.82085e-16
ENSG00000159173	TNNI1	8.08731	3.09359e-18	7.58582e-15		ENSG00000237125	HAND2-AS1	9.5564	1.75863e-13	9.7365e-11
ENSG00000134571	MYBPC3	7.95921	6.26762e-10	1.77334e-07		ENSG00000172399	MYOZ2	8.70516	5.6924e-10	9.75478e-08
ENSG00000182742	HOXB4	7.8025	4.76828e-11	1.94872e-08		ENSG00000116132	PRRX1	8.47854	1.93446e-09	2.75796e-07
ENSG00000146374	RSPO3	7.60716	1.65306e-12	9.60036e-10		ENSG00000147573	TRIM55	8.35813	2.56306e-12	8.78437e-10
ENSG00000237125	HAND2-AS1	7.41616	3.08923e-07	4.51498e-05		ENSG00000145721	LIX1	8.33066	8.29335e-15	7.1628e-12
ENSG00000172399	MYOZ2	7.31789	5.00166e-07	7.03067e-05		ENSG00000184937	WT1	8.31727	2.41271e-13	1.21152e-10
ENSG00000156466	GDF6	7.0347	1.839e-09	4.36396e-07		ENSG00000182742	HOXB4	8.22673	2.80605e-11	7.31563e-09
ENSG00000147573	TRIM55	6.97442	2.29766e-08	4.19066e-06		ENSG00000156466	GDF6	8.1696	1.55995e-12	5.61373e-10
ENSG00000110975	SYT10	6.88682	7.76443e-12	3.72507e-09		ENSG00000176971	FIBIN	8.13951	2.22653e-14	1.45683e-11
ENSG00000184937	WT1	6.8805	2.8056e-09	6.44967e-07		ENSG00000159173	TNNI1	8.07661	2.18868e-14	1.45683e-11
ENSG00000183914	DNAH2	6.8051	1.50457e-10	5.03096e-08		ENSG00000108231	LGI1	7.84845	2.08197e-06	0.000135813
ENSG00000145721	LIX1	6.80437	2.08874e-10	6.68063e-08		ENSG00000146374	RSPO3	7.71861	3.1301e-11	7.95118e-09
ENSG00000166317	SYNPO2L	6.66409	8.75283e-09	1.80529e-06		ENSG00000183242	WT1-AS	7.48009	1.94392e-06	0.000128358
ENSG00000240583	AQP1	6.5809	8.50497e-07	0.000111063		ENSG00000112936	C7	7.42295	2.0072e-06	0.000132132
ENSG00000106034	CPED1	6.54058	7.03372e-10	1.94034e-07		ENSG00000103241	FOXF1	7.35951	1.23465e-08	1.39212e-06
ENSG00000206384	COL6A6	6.49697	1.71626e-09	4.11696e-07		ENSG00000206384	COL6A6	7.34427	2.98886e-11	7.68279e-09
ENSG00000134817	APLNR	6.45287	1.89351e-13	1.2663e-10		ENSG00000106034	CPED1	7.26481	3.67634e-11	9.12409e-09
ENSG00000183801	OLFML1	6.37593	9.32515e-07	0.000121057		ENSG00000169594	BNC1	7.14214	1.60531e-13	9.12156e-11
ENSG00000174145	NWD2	6.1825	3.45547e-05	0.00249934		ENSG00000162733	DDR2	6.98575	2.68175e-12	9.04756e-10
ENSG00000148204	CRB2	6.0865	3.2684e-14	2.77424e-11		ENSG00000047648	ARHGAP6	6.90617	4.26997e-11	1.03592e-08
ENSG00000107165	TYRP1	6.06335	1.85572e-06	0.000221372		ENSG00000183914	DNAH2	6.86401	1.9415e-09	2.75796e-07
ENSG00000112837	TBX18	6.0274	2.01807e-07	3.11446e-05		ENSG00000174145	NWD2	6.85627	4.38305e-05	0.00173649
ENSG00000167874	TMEM88	5.99858	7.10718e-15	6.8195e-12		ENSG00000110975	SYT10	6.79894	8.42069e-10	1.35686e-07
ENSG00000179603	GRM8	5.90673	1.55874e-07	2.4748e-05		ENSG00000148204	CRB2	6.77093	4.2013e-13	1.88988e-10
ENSG00000130300	PLVAP	5.80893	5.19153e-05	0.00351447		ENSG00000183801	OLFML1	6.71441	1.24992e-06	8.56767e-05
ENSG00000108231	LGI1	5.77938	8.41382e-05	0.00535114		ENSG00000176907	TCIM	6.68554	2.98078e-10	5.50094e-08
ENSG00000173641	HSPB7	5.77119	1.49057e-05	0.00125077		ENSG00000134817	APLNR	6.60106	1.88276e-11	5.34901e-09
ENSG00000172572	PDE3A	5.7694	3.74037e-14	2.94808e-11		ENSG00000118495	PLAGL1	6.59883	1.49158e-11	4.41181e-09
ENSG00000140795	MYLK3	5.74967	5.57028e-08	9.4562e-06		ENSG00000130300	PLVAP	6.57477	4.5068e-05	0.00177575
ENSG00000166450	PRTG	5.72224	2.41081e-14	2.12817e-11		ENSG00000182168	UNC5C	6.54419	2.05138e-11	5.60677e-09
ENSG00000087303	NID2	5.65643	5.21381e-14	3.96771e-11		ENSG00000137507	LRRC32	6.43099	9.85082e-12	3.08259e-09
ENSG00000047648	ARHGAP6	5.62693	8.69695e-08	1.44311e-05		ENSG00000107165	TYRP1	6.40639	2.02115e-06	0.000132452
ENSG00000176971	FIBIN	5.51443	3.50949e-06	0.000378713		ENSG00000130635	COL5A1	6.31665	1.63022e-08	1.76883e-06
ENSG00000198771	RCSD1	5.49787	3.97032e-06	0.000413307		ENSG00000197616	MYH6	6.30237	1.36479e-05	0.000672797
ENSG00000183242	WT1-AS	5.371	0.000128933	0.00770448		ENSG00000143344	RGL1	6.20618	2.48108e-11	6.69644e-09
ENSG00000181541	MAB21L2	5.34448	7.70884e-10	2.04972e-07		ENSG00000173641	HSPB7	6.16581	1.77247e-05	0.000837441
ENSG00000169554	ZEB2	5.33995	2.18588e-10	6.89146e-08		ENSG00000167874	TMEM88	6.16351	1.12238e-11	3.40929e-09
ENSG00000103241	FOXF1	5.32339	6.20207e-05	0.00409801		ENSG00000178695	KCTD12	6.06464	3.24779e-11	8.15422e-09
ENSG00000182168	UNC5C	5.30741	2.18806e-08	4.02403e-06		ENSG00000181541	MAB21L2	6.0338	1.75724e-10	3.49225e-08
ENSG00000232480	TGFB2-AS1	5.30603	2.38633e-05	0.00186751		ENSG00000134762	DSC3	5.91321	4.83317e-11	1.13432e-08
ENSG00000061455	PRDM6	5.30115	3.42253e-06	0.000372078		ENSG00000134571	MYBPC3	5.90074	0.00013964	0.00456833
ENSG00000116132	PRRX1	5.22918	0.000176823	0.00990435		ENSG00000087303	NID2	5.87612	3.36786e-10	6.11082e-08
ENSG00000176907	TCIM	5.20654	2.14586e-06	0.000247942		ENSG00000198771	RCSD1	5.83295	3.82353e-06	0.00022806
ENSG00000118194	TNNT2	5.20317	7.41039e-12	3.63422e-09		ENSG00000166450	PRTG	5.80806	2.97046e-10	5.50094e-08
ENSG00000137507	LRRC32	5.19937	6.88171e-09	1.46031e-06		ENSG00000169554	ZEB2	5.72905	8.51955e-10	1.36262e-07
ENSG00000143344	RGL1	5.11662	1.61527e-09	3.96083e-07		ENSG00000118194	TNNT2	5.67758	1.89395e-10	3.7106e-08
ENSG00000138795	LEF1	5.09651	1.42014e-09	3.64431e-07		ENSG00000138795	LEF1	5.62876	1.13988e-09	1.77067e-07
ENSG00000121577	POPDC2	5.0888	5.59398e-05	0.00376382		ENSG00000157680	DGKI	5.59756	4.59652e-05	0.00180124
ENSG00000178695	KCTD12	4.99495	6.51971e-12	3.42579e-09		ENSG00000213213	CCDC183	5.55818	8.15744e-10	1.32433e-07
ENSG00000255394	C8orf49	4.97808	0.000143313	0.00834504		ENSG00000255394	C8orf49	5.46628	0.000189789	0.00587095
ENSG00000157680	DGKI	4.9649	9.72354e-05	0.00601089		ENSG00000140795	MYLK3	5.43753	5.02175e-06	0.000285341
ENSG00000118495	PLAGL1	4.9286	5.14154e-07	7.18156e-05		ENSG00000171016	PYGO1	5.39688	3.57813e-07	2.8172e-05
ENSG00000144227	NXPH2	4.89787	7.19993e-06	0.000674639		ENSG00000179603	GRM8	5.39337	2.85999e-05	0.00121561
ENSG00000138792	ENPEP	4.87457	9.44841e-07	0.000121928		ENSG00000137203	TFAP2A	5.36754	1.16256e-08	1.33522e-06
ENSG00000165124	SVEP1	4.84401	6.79181e-11	2.58428e-08		ENSG00000165124	SVEP1	5.32705	9.9078e-10	1.57301e-07
ENSG00000162733	DDR2	4.82929	4.68706e-06	0.000468049		ENSG00000101282	RSPO4	5.3206	1.81488e-07	1.56123e-05
ENSG00000134762	DSC3	4.80749	6.31366e-11	2.44449e-08		ENSG00000061455	PRDM6	5.28067	1.94902e-05	0.000905018
ENSG00000169594	BNC1	4.77758	1.18979e-06	0.00014919		ENSG00000186594	MIR22HG	5.25178	1.46792e-07	1.29899e-05
ENSG00000213213	CCDC183	4.72425	6.72324e-09	1.44054e-06		ENSG00000136859	ANGPTL2	5.25075	4.49712e-09	5.71187e-07
ENSG00000136099	PCDH8	4.69105	2.89436e-05	0.00216527		ENSG00000144227	NXPH2	5.21384	5.85823e-06	0.00032685
ENSG00000114541	FRMD4B	4.6176	6.6182e-10	1.84882e-07		ENSG00000121577	POPDC2	5.21205	0.000152108	0.00488738
ENSG00000130635	COL5A1	4.60372	1.48468e-10	5.03096e-08		ENSG00000166317	SYNPO2L	5.13537	0.000294484	0.00826852
ENSG00000141431	ASXL3	4.59347	7.96726e-07	0.000105287		ENSG00000232480	TGFB2-AS1	5.01611	0.000327903	0.00903071
ENSG00000137203	TFAP2A	4.57437	2.85998e-07	4.23603e-05		ENSG00000166963	MAP1A	4.84007	7.79783e-07	5.57519e-05
ENSG00000165495	PKNOX2	4.50124	4.10453e-06	0.000421742		ENSG00000138792	ENPEP	4.82583	9.7352e-06	0.000505294
ENSG00000186594	MIR22HG	4.36894	7.77736e-06	0.000721171		ENSG00000136099	PCDH8	4.81808	7.27017e-05	0.00264717
ENSG00000166963	MAP1A	4.308	4.14168e-06	0.000423161		ENSG00000120093	HOXB3	4.75628	1.14438e-07	1.04701e-05
ENSG00000136859	ANGPTL2	4.29679	2.93678e-07	4.32079e-05		ENSG00000114541	FRMD4B	4.71259	5.15964e-08	5.01833e-06
ENSG00000171016	PYGO1	4.27799	7.81712e-05	0.00502962		ENSG00000165495	PKNOX2	4.55472	1.7047e-05	0.000811973
ENSG00000101282	RSPO4	4.2771	2.98257e-05	0.0022088		ENSG00000141431	ASXL3	4.41797	1.5307e-05	0.000737744
ENSG00000242732	RTL5	4.20389	2.06377e-06	0.000242262		ENSG00000172572	PDE3A	4.29993	2.09528e-06	0.000136192
ENSG00000120093	HOXB3	4.12354	7.47054e-07	9.93177e-05		ENSG00000242732	RTL5	4.12157	2.22873e-05	0.00101311
ENSG00000177181	RIMKLA	-4.07226	0.000164168	0.00931438		ENSG00000177181	RIMKLA	-4.37327	0.000359949	0.00969078
ENSG00000175426	PCSK1	-4.58124	5.10629e-05	0.0034674		ENSG00000171388	APLN	-6.02046	3.80157e-05	0.00155167
ENSG00000171388	APLN	-4.63396	0.000152903	0.00878752		ENSG00000167654	ATCAY	-6.25022	1.9336e-10	3.72771e-08
ENSG00000117154	IGSF21	-4.80382	5.81244e-07	8.01717e-05		ENSG00000175426	PCSK1	-6.46857	3.21448e-06	0.000197179
ENSG00000167654	ATCAY	-4.86423	2.73511e-09	6.35382e-07		ENSG00000117154	IGSF21	-7.50564	7.23592e-10	1.18596e-07
