# Supplementary material for: Development of genetic quality tests for good manufacturing practice-compliant induced pluripotent stem cells and their derivatives
Source: Sci Rep. 2020 Mar 3;10:3939. doi: 10.1038/s41598-020-60466-9 (PMC7054319; doi:10.1038/s41598-020-60466-9)
Supplement: Supplementary file 8 — Suppementary Table S8. [file 41598_2020_60466_MOESM8_ESM.xlsx]

## Sheet: TableS8
Supplementary Table8. List of differentially expressed genes in definitive endoderm (DE) cells and hepatocyte-like cells (HLCs) compared with the original human induced pluripotent stem cells (hiPSCs).
		CMC3_iPS : CMC3_Liver_DE						CMC3_iPS : CMC3_Liver_HLC
ensID	GENE	log2FoldChange	pval	padj		ensID	GENE	log2FoldChange	pval	padj
ENSG00000163209	SPRR3	10.4904	4.94229e-19	3.28138e-16		ENSG00000153822	KCNJ16	10.7197	2.68477e-15	6.47825e-12
ENSG00000257345	LINC02413	9.47262	9.54249e-23	2.61998e-19		ENSG00000139329	LUM	9.83718	4.48158e-10	7.9776e-08
ENSG00000130234	ACE2	9.08961	1.38301e-21	1.89386e-18		ENSG00000153294	ADGRF4	9.77855	8.08604e-10	1.31255e-07
ENSG00000198336	MYL4	8.99977	3.7586e-22	6.33468e-19		ENSG00000189334	S100A14	9.4393	4.38233e-10	7.86935e-08
ENSG00000120937	NPPB	8.64974	2.141e-18	1.30304e-15		ENSG00000101076	HNF4A	9.03436	3.25901e-13	1.80311e-10
ENSG00000139329	LUM	8.54791	3.25046e-09	2.96739e-07		ENSG00000106823	ECM2	8.76548	5.52839e-10	9.59082e-08
ENSG00000129538	RNASE1	8.41831	3.7525e-21	4.83632e-18		ENSG00000163501	IHH	8.46719	7.03187e-09	8.36916e-07
ENSG00000259974	LINC00261	8.23723	1.27375e-20	1.32895e-17		ENSG00000257017	HP	8.3819	2.86986e-12	1.19896e-09
ENSG00000133106	EPSTI1	7.76576	3.28825e-19	2.32405e-16		ENSG00000137766	UNC13C	8.27848	9.56982e-08	8.26598e-06
ENSG00000189334	S100A14	7.56694	2.02103e-18	1.26517e-15		ENSG00000126218	F10	7.95458	2.93822e-11	8.97736e-09
ENSG00000153294	ADGRF4	7.54592	5.02839e-07	2.96161e-05		ENSG00000120937	NPPB	7.54424	7.21298e-10	1.19181e-07
ENSG00000057657	PRDM1	7.32496	2.09663e-16	8.3522e-14		ENSG00000115919	KYNU	7.46457	2.27417e-10	4.56417e-08
ENSG00000101076	HNF4A	7.20552	1.39363e-12	2.48247e-10		ENSG00000230356	NCAPD2P1	7.36106	4.88774e-06	0.000221936
ENSG00000137766	UNC13C	6.90997	5.9297e-07	3.42003e-05		ENSG00000259974	LINC00261	7.30127	1.73147e-10	3.77073e-08
ENSG00000155269	GPR78	6.88717	1.02268e-07	7.00219e-06		ENSG00000155465	SLC7A7	7.17519	4.43454e-08	4.24203e-06
ENSG00000164690	SHH	6.84609	1.79149e-13	4.13174e-11		ENSG00000129538	RNASE1	7.07684	7.05984e-10	1.18461e-07
ENSG00000127249	ATP13A4	6.79757	4.47272e-07	2.66297e-05		ENSG00000041982	TNC	7.01331	1.75875e-08	1.89491e-06
ENSG00000066405	CLDN18	6.66157	6.53644e-09	5.57251e-07		ENSG00000127249	ATP13A4	6.91238	9.09714e-06	0.000377638
ENSG00000124839	RAB17	6.30049	3.78144e-13	8.00677e-11		ENSG00000112494	UNC93A	6.88021	5.13333e-09	6.33039e-07
ENSG00000160808	MYL3	6.20911	2.71329e-08	2.07861e-06		ENSG00000129514	FOXA1	6.85317	8.67118e-10	1.38503e-07
ENSG00000090530	P3H2	6.19146	8.6794e-13	1.62535e-10		ENSG00000133106	EPSTI1	6.80881	2.23575e-09	3.09244e-07
ENSG00000164542	KIAA0895	6.11353	2.71425e-10	3.08131e-08		ENSG00000188643	S100A16	6.76495	2.39983e-07	1.86794e-05
ENSG00000143632	ACTA1	6.04015	9.07947e-14	2.18606e-11		ENSG00000164920	OSR2	6.69833	1.55954e-05	0.000587021
ENSG00000163501	IHH	6.01698	8.78516e-06	0.000367334		ENSG00000223715	LINC01208	6.64555	0.000114712	0.00282583
ENSG00000188643	S100A16	5.99264	7.20163e-13	1.39635e-10		ENSG00000163209	SPRR3	6.55344	0.000126938	0.00306794
ENSG00000153822	KCNJ16	5.99156	9.29025e-06	0.000386242		ENSG00000057657	PRDM1	6.5131	4.01428e-08	3.89461e-06
ENSG00000257017	HP	5.94777	2.86824e-10	3.23934e-08		ENSG00000150687	PRSS23	6.29511	5.30253e-07	3.50155e-05
ENSG00000171766	GATM	5.54283	1.42884e-12	2.52466e-10		ENSG00000164690	SHH	6.1985	1.13686e-06	6.61153e-05
ENSG00000135722	FBXL8	5.43695	0.000128403	0.0034919		ENSG00000138271	GPR87	6.1784	2.56275e-05	0.000867143
ENSG00000119946	CNNM1	5.32078	1.27623e-08	1.02802e-06		ENSG00000257345	LINC02413	6.096	2.84347e-05	0.000940368
ENSG00000159388	BTG2	5.2913	1.07893e-11	1.61914e-09		ENSG00000160808	MYL3	6.08605	2.40553e-05	0.000829017
ENSG00000138271	GPR87	5.2696	2.7256e-05	0.000964747		ENSG00000169435	RASSF6	6.04115	5.82931e-06	0.000255641
ENSG00000167535	CACNB3	5.18157	1.00722e-10	1.23978e-08		ENSG00000224294	PINCR	5.99496	0.000231808	0.00488706
ENSG00000230356	NCAPD2P1	5.15024	0.000110614	0.00307947		ENSG00000135722	FBXL8	5.88545	0.000312031	0.00616725
ENSG00000223715	LINC01208	5.09813	0.000273882	0.00653678		ENSG00000066405	CLDN18	5.80818	8.47737e-05	0.00224537
ENSG00000164741	DLC1	5.09461	2.02067e-11	2.87486e-09		ENSG00000124839	RAB17	5.72298	4.4752e-07	3.10548e-05
ENSG00000126218	F10	5.05794	8.07265e-06	0.000340793		ENSG00000164542	KIAA0895	5.7079	1.05762e-05	0.000426657
ENSG00000109436	TBC1D9	5.05484	2.39053e-09	2.27724e-07		ENSG00000109436	TBC1D9	5.69626	1.58002e-07	1.28863e-05
ENSG00000041982	TNC	5.04397	3.5418e-11	4.79018e-09		ENSG00000109472	CPE	5.66902	7.12805e-06	0.000304631
ENSG00000101335	MYL9	5.023	5.94902e-11	7.44817e-09		ENSG00000130234	ACE2	5.51647	0.000155432	0.00356711
ENSG00000167779	IGFBP6	5.01767	4.64286e-08	3.39084e-06		ENSG00000154162	CDH12	5.42776	0.000383555	0.00723802
ENSG00000224294	PINCR	4.98336	0.000224433	0.00553754		ENSG00000145287	PLAC8	5.40669	2.17154e-05	0.000766442
ENSG00000154162	CDH12	4.89838	0.000269939	0.00645873		ENSG00000122870	BICC1	5.38223	2.97828e-07	2.19402e-05
ENSG00000057252	SOAT1	4.78961	1.05587e-09	1.09123e-07		ENSG00000155269	GPR78	5.37091	0.000380072	0.00718418
ENSG00000071282	LMCD1	4.76642	2.37013e-10	2.71882e-08		ENSG00000234224	TMEM229A	5.34055	0.000215339	0.00461121
ENSG00000175155	YPEL2	4.75789	3.18041e-10	3.57347e-08		ENSG00000159388	BTG2	5.2981	3.43436e-07	2.4684e-05
ENSG00000164920	OSR2	4.63308	0.000318474	0.00732189		ENSG00000198336	MYL4	5.275	0.000211209	0.00455122
ENSG00000129514	FOXA1	4.56978	1.017e-06	5.52913e-05		ENSG00000167779	IGFBP6	5.09123	2.47346e-05	0.000846726
ENSG00000169435	RASSF6	4.53888	0.000119867	0.00330767		ENSG00000071282	LMCD1	5.07683	1.53431e-06	8.466e-05
ENSG00000106823	ECM2	4.48502	0.000453703	0.00989117		ENSG00000171759	PAH	5.03483	1.37351e-06	7.68227e-05
ENSG00000234224	TMEM229A	4.45513	0.000324857	0.0074452		ENSG00000119946	CNNM1	4.99148	5.15193e-05	0.00152406
ENSG00000112494	UNC93A	4.45328	6.32172e-05	0.00195911		ENSG00000206159	GYG2P1	4.96461	9.61765e-05	0.00248904
ENSG00000115919	KYNU	4.38903	9.577e-05	0.00272864		ENSG00000057252	SOAT1	4.69416	5.5723e-06	0.00024798
ENSG00000145287	PLAC8	4.38109	4.62033e-05	0.00150418		ENSG00000135111	TBX3	4.55599	4.81551e-06	0.000219917
ENSG00000155465	SLC7A7	4.33592	4.79908e-09	4.23983e-07		ENSG00000167535	CACNB3	4.47603	3.74864e-05	0.00118059
ENSG00000132510	KDM6B	4.33053	4.29735e-09	3.82498e-07		ENSG00000132510	KDM6B	4.22119	1.9576e-05	0.00070182
ENSG00000206159	GYG2P1	4.31312	5.00114e-05	0.00161503		ENSG00000124942	AHNAK	4.19654	0.000496691	0.0088724
ENSG00000124942	AHNAK	4.29617	6.79099e-07	3.86469e-05		ENSG00000171766	GATM	4.12461	2.87131e-05	0.000948041
ENSG00000109472	CPE	4.2592	1.36705e-08	1.09714e-06		ENSG00000101335	MYL9	4.1214	5.52716e-05	0.00160264
ENSG00000150687	PRSS23	4.14831	1.10752e-08	9.02077e-07		ENSG00000143632	ACTA1	4.08834	7.70162e-05	0.00207994
ENSG00000135111	TBX3	4.09767	5.37523e-08	3.87406e-06		ENSG00000175155	YPEL2	4.03751	4.45997e-05	0.00135259
ENSG00000146215	CRIP3	-4.16247	8.75542e-05	0.00253075		ENSG00000164741	DLC1	4.00626	5.02405e-05	0.0014927
ENSG00000105143	SLC1A6	-4.18188	0.000147299	0.00390716		ENSG00000090530	P3H2	4.0049	5.12896e-05	0.00151946
ENSG00000178860	MSC	-4.23471	0.000251029	0.00609762		ENSG00000187867	PALM3	-4.10457	0.000171339	0.00383332
ENSG00000113763	UNC5A	-4.26855	0.000183694	0.0047073		ENSG00000174498	IGDCC3	-4.61107	6.19847e-06	0.000268833
ENSG00000185532	PRKG1	-4.27826	7.3924e-06	0.0003145		ENSG00000141837	CACNA1A	-4.94497	0.000372514	0.0070674
ENSG00000205363	C15orf59	-4.27987	0.000128456	0.0034919		ENSG00000113763	UNC5A	-5.23287	0.000367907	0.00702558
ENSG00000132622	HSPA12B	-4.30836	0.000283255	0.00667654		ENSG00000042062	RIPOR3	-5.23614	0.000273619	0.00557968
ENSG00000134917	ADAMTS8	-4.38346	5.33297e-05	0.00169587		ENSG00000160801	PTH1R	-5.25717	8.15465e-05	0.00217929
ENSG00000174498	IGDCC3	-4.40497	2.38557e-09	2.27724e-07		ENSG00000151322	NPAS3	-5.3669	0.000463775	0.00845408
ENSG00000126259	KIRREL2	-4.411	0.000263019	0.00634184		ENSG00000128564	VGF	-5.50935	9.78508e-05	0.00251869
ENSG00000171759	PAH	-4.46273	0.000425439	0.00940603		ENSG00000121297	TSHZ3	-5.6169	2.17848e-06	0.000112615
ENSG00000019582	CD74	-4.48141	3.41092e-05	0.00115865		ENSG00000019582	CD74	-5.65563	7.52047e-05	0.00204533
ENSG00000130287	NCAN	-4.68152	7.57274e-05	0.00226356		ENSG00000165379	LRFN5	-5.73454	0.000128368	0.00309156
ENSG00000186648	CARMIL3	-4.70555	4.03e-06	0.00018867		ENSG00000197408	CYP2B6	-5.7669	0.000118228	0.00289157
ENSG00000157851	DPYSL5	-4.74042	1.22962e-07	8.18872e-06		ENSG00000087510	TFAP2C	-5.79236	1.23185e-06	7.06365e-05
ENSG00000170231	FABP6	-4.78634	0.000133752	0.00361791		ENSG00000168490	PHYHIP	-5.80336	0.000246466	0.00512849
ENSG00000048540	LMO3	-4.96448	2.99439e-09	2.74507e-07		ENSG00000146215	CRIP3	-5.88763	5.81135e-05	0.00167319
ENSG00000187867	PALM3	-5.05981	1.82554e-09	1.79361e-07		ENSG00000130052	STARD8	-5.92832	0.00014978	0.00347635
ENSG00000212993	POU5F1B	-5.11892	1.10776e-06	5.97811e-05		ENSG00000212993	POU5F1B	-6.03098	2.02925e-05	0.00072245
ENSG00000121297	TSHZ3	-5.11999	2.0043e-09	1.95174e-07		ENSG00000186648	CARMIL3	-6.05546	1.8338e-05	0.000664421
ENSG00000042062	RIPOR3	-5.146	1.55263e-05	0.000601028		ENSG00000112320	SOBP	-6.32977	3.9271e-05	0.00122362
ENSG00000135547	HEY2	-5.18553	1.71223e-07	1.1132e-05		ENSG00000185532	PRKG1	-6.3668	6.12808e-06	0.000266344
ENSG00000160801	PTH1R	-5.31948	5.75047e-07	3.35087e-05		ENSG00000126259	KIRREL2	-6.36832	0.000116362	0.0028596
ENSG00000130052	STARD8	-5.32121	1.83322e-05	0.000685422		ENSG00000048540	LMO3	-6.56524	7.40695e-08	6.67964e-06
ENSG00000151322	NPAS3	-5.43877	3.03634e-05	0.00105597		ENSG00000170231	FABP6	-6.58874	0.000111274	0.00276779
ENSG00000141837	CACNA1A	-5.54372	4.17416e-06	0.000194633		ENSG00000178860	MSC	-6.77032	3.13949e-05	0.00102339
ENSG00000104112	SCG3	-5.6454	2.81182e-12	4.58781e-10		ENSG00000130287	NCAN	-6.83713	2.62599e-05	0.000881256
ENSG00000087510	TFAP2C	-5.6578	2.25681e-10	2.63014e-08		ENSG00000157851	DPYSL5	-6.88003	3.21603e-07	2.3429e-05
ENSG00000122870	BICC1	-5.74031	2.5619e-05	0.000920248		ENSG00000135547	HEY2	-6.91251	1.12968e-06	6.60733e-05
ENSG00000165379	LRFN5	-5.99859	1.46753e-06	7.74787e-05		ENSG00000105143	SLC1A6	-6.96639	1.46359e-05	0.000557934
ENSG00000112320	SOBP	-6.37236	4.92751e-07	2.91002e-05		ENSG00000134917	ADAMTS8	-6.98274	7.35263e-06	0.000312922
ENSG00000168490	PHYHIP	-6.73913	2.48166e-06	0.000123857		ENSG00000132622	HSPA12B	-7.11015	3.43217e-05	0.00110298
ENSG00000140538	NTRK3	-6.79036	1.12681e-08	9.14388e-07		ENSG00000205363	C15orf59	-7.15805	1.00465e-05	0.000411324
ENSG00000128564	VGF	-6.83706	5.23616e-08	3.78628e-06		ENSG00000064300	NGFR	-8.37547	1.63408e-09	2.38938e-07
ENSG00000072041	SLC6A15	-7.20685	3.05819e-12	4.92683e-10		ENSG00000140538	NTRK3	-8.43914	4.36624e-07	3.04018e-05
ENSG00000064300	NGFR	-7.34842	1.0931e-13	2.60325e-11		ENSG00000072041	SLC6A15	-8.86458	4.5581e-09	5.7598e-07
ENSG00000197408	CYP2B6	-7.65531	5.71168e-08	4.09159e-06		ENSG00000164076	CAMKV	-9.82512	2.64915e-13	1.59071e-10
ENSG00000164076	CAMKV	-7.97611	3.06307e-18	1.72082e-15		ENSG00000104112	SCG3	-9.95771	2.10381e-13	1.34584e-10
