# Supplementary material for: Development of genetic quality tests for good manufacturing practice-compliant induced pluripotent stem cells and their derivatives
Source: Sci Rep. 2020 Mar 3;10:3939. doi: 10.1038/s41598-020-60466-9 (PMC7054319; doi:10.1038/s41598-020-60466-9)
Supplement: Supplementary file 9 — Suppementary Table S9. [file 41598_2020_60466_MOESM9_ESM.xlsx]

## Sheet: TableS9
Supplementary Table9. Lists of genes in clusters 38 and 71
Cluster	GeneID	symbol	entrez	name
38	ENSG00000089127.12	OAS1	4938	2'-5'-oligoadenylate synthetase 1
38	ENSG00000090382.6	LYZ	4069	lysozyme
38	ENSG00000100342.20	APOL1	8542	apolipoprotein L1
38	ENSG00000100351.16	GRAP2	9402	GRB2 related adaptor protein 2
38	ENSG00000104371.4	DKK4	27121	dickkopf WNT signaling pathway inhibitor 4
38	ENSG00000106302.9	HYAL4	23553	hyaluronidase 4
38	ENSG00000126353.3	CCR7	1236	C-C motif chemokine receptor 7
38	ENSG00000126861.4	OMG	4974	oligodendrocyte myelin glycoprotein
38	ENSG00000128284.19	APOL3	80833	apolipoprotein L3
38	ENSG00000134321.11	RSAD2	91543	radical S-adenosyl methionine domain containing 2
38	ENSG00000134339.8	SAA2	6289	serum amyloid A2
38	ENSG00000134343.12	ANO3	63982	anoctamin 3
38	ENSG00000134827.7	TCN1	6947	transcobalamin 1
38	ENSG00000135114.12	OASL	8638	2'-5'-oligoadenylate synthetase like
38	ENSG00000135373.12	EHF	26298	ETS homologous factor
38	ENSG00000135960.9	EDAR	10913	ectodysplasin A receptor
38	ENSG00000136155.16	SCEL	8796	sciellin
38	ENSG00000136869.14	TLR4	7099	toll like receptor 4
38	ENSG00000136918.7	WDR38	401551	WD repeat domain 38
38	ENSG00000137699.16	TRIM29	23650	tripartite motif containing 29
38	ENSG00000151360.9	ALLC	55821	allantoicase
38	ENSG00000157551.18	KCNJ15	3772	potassium voltage-gated channel subfamily J member 15
38	ENSG00000162366.7	PDZK1IP1	10158	PDZK1 interacting protein 1
38	ENSG00000164122.8	ASB5	140458	ankyrin repeat and SOCS box containing 5
38	ENSG00000164188.8	RANBP3L	202151	RAN binding protein 3 like
38	ENSG00000164744.12	SUN3	256979	Sad1 and UNC84 domain containing 3
38	ENSG00000165178.9	NCF1C	654817	neutrophil cytosolic factor 1C pseudogene
38	ENSG00000166961.14	MS4A15	219995	membrane spanning 4-domains A15
38	ENSG00000169245.5	CXCL10	3627	C-X-C motif chemokine ligand 10
38	ENSG00000169297.7	NR0B1	190	nuclear receptor subfamily 0 group B member 1
38	ENSG00000169429.10	CXCL8	3576	C-X-C motif chemokine ligand 8
38	ENSG00000171643.13	S100Z	170591	S100 calcium binding protein Z
38	ENSG00000171989.5	LDHAL6B	92483	lactate dehydrogenase A like 6B
38	ENSG00000173714.7	WFIKKN2	124857	WAP, follistatin/kazal, immunoglobulin, kunitz and netrin domain containing 2
38	ENSG00000180861.9	LINC01559	283422	long intergenic non-protein coding RNA 1559
38	ENSG00000180871.7	CXCR2	3579	C-X-C motif chemokine receptor 2
38	ENSG00000184984.9	CHRM5	1133	cholinergic receptor muscarinic 5
38	ENSG00000186832.8	KRT16	3868	keratin 16
38	ENSG00000187024.14	PTRH1	138428	peptidyl-tRNA hydrolase 1 homolog
38	ENSG00000187556.7	NANOS3	342977	nanos C2HC-type zinc finger 3
38	ENSG00000188817.7	SNTN	132203	sentan, cilia apical structure protein
38	ENSG00000196639.6	HRH1	3269	histamine receptor H1
38	ENSG00000201098.1	RNY1	6084	RNA, Ro-associated Y1
38	ENSG00000204540.10	PSORS1C1	170679	psoriasis susceptibility 1 candidate 1
38	ENSG00000204542.2	C6orf15	29113	chromosome 6 open reading frame 15
38	ENSG00000204866.8	IGFL2	147920	IGF like family member 2
38	ENSG00000205413.7	SAMD9	54809	sterile alpha motif domain containing 9
38	ENSG00000205426.10	KRT81	3887	keratin 81
38	ENSG00000214049.7	UCA1	652995	urothelial cancer associated 1
38	ENSG00000221938.5	OR2A14	135941	olfactory receptor family 2 subfamily A member 14
38	ENSG00000222033.1	LINC01124	440925	long intergenic non-protein coding RNA 1124
38	ENSG00000225684.3	FAM225B	100128385	family with sequence similarity 225 member B
38	ENSG00000227039.6	ITGB2-AS1	100505746	ITGB2 antisense RNA 1
38	ENSG00000227477.1	STK4-AS1	100505826	STK4 antisense RNA 1 (head to head)
38	ENSG00000227630.3	LINC01132	100506810	long intergenic non-protein coding RNA 1132
38	ENSG00000229111.1	MED4-AS1	100873965	MED4 antisense RNA 1
38	ENSG00000232810.3	TNF	7124	tumor necrosis factor
38	ENSG00000240520.6	UOX	391051	urate oxidase (pseudogene)
38	ENSG00000246228.6	CASC8	727677	cancer susceptibility 8
38	ENSG00000250387.2	LINC02197	102724392	long intergenic non-protein coding RNA 2197
38	ENSG00000254166.2	CCAT1	100507056	colon cancer associated transcript 1
38	ENSG00000255647.3	LOC731157	731157	uncharacterized LOC731157
38	ENSG00000257219.5	LINC02407	105369848	long intergenic non-protein coding RNA 2407
38	ENSG00000258977.1	LINC01467	101928559	long intergenic non-protein coding RNA 1467
38	ENSG00000259881.1	LOC101927793	101927793	uncharacterized LOC101927793
38	ENSG00000260343.1	LINC01043	101928752	long intergenic non-protein coding RNA 1043
38	ENSG00000261239.6	ANKRD26P1	124149	ankyrin repeat domain 26 pseudogene 1
38	ENSG00000261325.1	LINC02192	100507534	long intergenic non-protein coding RNA 2192
38	ENSG00000264235.5	LOC104968399	104968399	uncharacterized LOC104968399
38	ENSG00000266962.2	LOC108783654	108783654	uncharacterized LOC108783654
38	ENSG00000271503.5	CCL5	6352	C-C motif chemokine ligand 5
38	ENSG00000275896.5	PRSS2	5645	serine protease 2
38	ENSG00000283597.2	FAM169B	283777	family with sequence similarity 169 member B
38	ENSG00000284543.1	LINC01226	284551	long intergenic non-protein coding RNA 1226
38	ENSG00000156076.9	WIF1	11197	WNT inhibitory factor 1
38	ENSG00000119917.13	IFIT3	3437	interferon induced protein with tetratricopeptide repeats 3
38	ENSG00000183117.18	CSMD1	64478	CUB and Sushi multiple domains 1
38	ENSG00000162510.5	MATN1	4146	matrilin 1
38	ENSG00000249717.1	LOC100507388	100507388	uncharacterized LOC100507388
38	ENSG00000184574.9	LPAR5	57121	lysophosphatidic acid receptor 5
38	ENSG00000119922.9	IFIT2	3433	interferon induced protein with tetratricopeptide repeats 2
38	ENSG00000128683.13	GAD1	2571	glutamate decarboxylase 1
38	ENSG00000230679.1	ENO1-AS1	100505975	ENO1 antisense RNA 1
38	ENSG00000145936.8	KCNMB1	3779	potassium calcium-activated channel subfamily M regulatory beta subunit 1
38	ENSG00000231918.1	LOC730100	730100	uncharacterized LOC730100
38	ENSG00000154342.5	WNT3A	89780	Wnt family member 3A
38	ENSG00000231652.2	LOC101928489	101928489	uncharacterized LOC101928489
38	ENSG00000170373.8	CST1	1469	cystatin SN
38	ENSG00000196872.11	KIAA1211L	343990	KIAA1211 like
38	ENSG00000105467.8	SYNGR4	23546	synaptogyrin 4
38	ENSG00000265874.1	MIR4489	100616284	microRNA 4489
38	ENSG00000114200.9	BCHE	590	butyrylcholinesterase
38	ENSG00000105369.9	CD79A	973	CD79a molecule
38	ENSG00000179921.14	GPBAR1	151306	G protein-coupled bile acid receptor 1
38	ENSG00000078018.19	MAP2	4133	microtubule associated protein 2
38	ENSG00000154856.12	APCDD1	147495	APC down-regulated 1
38	ENSG00000260325.1	HSPB9	94086	heat shock protein family B (small) member 9
38	ENSG00000102854.15	MSLN	10232	mesothelin
38	ENSG00000113532.12	ST8SIA4	7903	ST8 alpha-N-acetyl-neuraminide alpha-2,8-sialyltransferase 4
38	ENSG00000224805.2	LINC00853	100874253	long intergenic non-protein coding RNA 853
38	ENSG00000134326.11	CMPK2	129607	cytidine/uridine monophosphate kinase 2
38	ENSG00000138061.11	CYP1B1	1545	cytochrome P450 family 1 subfamily B member 1
38	ENSG00000254231.1	LOC105375624	105375624	uncharacterized LOC105375624
38	ENSG00000182487.12	NCF1B	654816	neutrophil cytosolic factor 1B pseudogene
38	ENSG00000164761.8	TNFRSF11B	4982	TNF receptor superfamily member 11b
38	ENSG00000125571.9	IL37	27178	interleukin 37
38	ENSG00000137573.13	SULF1	23213	sulfatase 1
38	ENSG00000277639.2	LOC105371267	105371267	p53-regulated lncRNA 1
38	ENSG00000126709.14	IFI6	2537	interferon alpha inducible protein 6
38	ENSG00000065618.18	COL17A1	1308	collagen type XVII alpha 1 chain
38	ENSG00000166823.5	MESP1	55897	mesoderm posterior bHLH transcription factor 1
38	ENSG00000079385.21	CEACAM1	634	carcinoembryonic antigen related cell adhesion molecule 1
38	ENSG00000187950.8	OVCH1	341350	ovochymase 1
38	ENSG00000167779.7	IGFBP6	3489	insulin like growth factor binding protein 6
38	ENSG00000176678.5	FOXL1	2300	forkhead box L1
38	ENSG00000164690.7	SHH	6469	sonic hedgehog
38	ENSG00000173114.12	LRRN3	54674	leucine rich repeat neuronal 3
38	ENSG00000164308.16	ERAP2	64167	endoplasmic reticulum aminopeptidase 2
38	ENSG00000150782.11	IL18	3606	interleukin 18
38	ENSG00000221963.5	APOL6	80830	apolipoprotein L6
38	ENSG00000198753.11	PLXNB3	5365	plexin B3
38	ENSG00000247157.6	LINC01252	338817	long intergenic non-protein coding RNA 1252
38	ENSG00000176692.5	FOXC2	2303	forkhead box C2
38	ENSG00000164418.19	GRIK2	2898	glutamate ionotropic receptor kainate type subunit 2
38	ENSG00000272031.2	ANKRD34A	284615	ankyrin repeat domain 34A
38	ENSG00000158517.13	NCF1	653361	neutrophil cytosolic factor 1
38	ENSG00000087495.16	PHACTR3	116154	phosphatase and actin regulator 3
38	ENSG00000143171.12	RXRG	6258	retinoid X receptor gamma
38	ENSG00000160180.15	TFF3	7033	trefoil factor 3
38	ENSG00000143217.8	NECTIN4	81607	nectin cell adhesion molecule 4
38	ENSG00000165474.6	GJB2	2706	gap junction protein beta 2
38	ENSG00000172005.10	MAL	4118	mal, T cell differentiation protein
38	ENSG00000183378.11	OVCH2	341277	ovochymase 2 (gene/pseudogene)
38	ENSG00000228763.1	LIMS1-AS1	106182118	LIMS1 antisense RNA 1
38	ENSG00000172478.17	MAB21L4	79919	mab-21 like 4
38	ENSG00000136999.4	NOV	4856	nephroblastoma overexpressed
38	ENSG00000128573.24	FOXP2	93986	forkhead box P2
38	ENSG00000023445.13	BIRC3	330	baculoviral IAP repeat containing 3
38	ENSG00000198597.8	ZNF536	9745	zinc finger protein 536
38	ENSG00000128285.4	MCHR1	2847	melanin concentrating hormone receptor 1
38	ENSG00000124429.17	POF1B	79983	POF1B, actin binding protein
38	ENSG00000196878.14	LAMB3	3914	laminin subunit beta 3
38	ENSG00000172738.11	TMEM217	221468	transmembrane protein 217
38	ENSG00000172497.8	ACOT12	134526	acyl-CoA thioesterase 12
38	ENSG00000186188.10	FFAR4	338557	free fatty acid receptor 4
38	ENSG00000135903.19	PAX3	5077	paired box 3
38	ENSG00000181804.14	SLC9A9	285195	solute carrier family 9 member A9
38	ENSG00000243978.8	RTL9	57529	retrotransposon Gag like 9
38	ENSG00000113578.17	FGF1	2246	fibroblast growth factor 1
38	ENSG00000178033.5	CALHM5	254228	calcium homeostasis modulator family member 5
38	ENSG00000108846.15	ABCC3	8714	ATP binding cassette subfamily C member 3
38	ENSG00000254226.5	LINC01933	101927115	long intergenic non-protein coding RNA 1933
38	ENSG00000234380.1	LINC01426	100506385	long intergenic non-protein coding RNA 1426
38	ENSG00000163661.3	PTX3	5806	pentraxin 3
38	ENSG00000184486.9	POU3F2	5454	POU class 3 homeobox 2
38	ENSG00000006210.6	CX3CL1	6376	C-X3-C motif chemokine ligand 1
38	ENSG00000125798.14	FOXA2	3170	forkhead box A2
38	ENSG00000166923.10	GREM1	26585	gremlin 1, DAN family BMP antagonist
38	ENSG00000132821.11	VSTM2L	128434	V-set and transmembrane domain containing 2 like
38	ENSG00000101441.4	CST4	1472	cystatin S
38	ENSG00000125618.16	PAX8	7849	paired box 8
38	ENSG00000244558.5	KCNK15-AS1	106144538	KCNK15 and WISP2 antisense RNA 1
71	ENSG00000026751.16	SLAMF7	57823	SLAM family member 7
71	ENSG00000121742.17	GJB6	10804	gap junction protein beta 6
71	ENSG00000160183.14	TMPRSS3	64699	transmembrane serine protease 3
71	ENSG00000163736.3	PPBP	5473	pro-platelet basic protein
71	ENSG00000167757.13	KLK11	11012	kallikrein related peptidase 11
71	ENSG00000169248.12	CXCL11	6373	C-X-C motif chemokine ligand 11
71	ENSG00000176136.6	MC5R	4161	melanocortin 5 receptor
71	ENSG00000182393.2	IFNL1	282618	interferon lambda 1
71	ENSG00000183709.7	IFNL2	282616	interferon lambda 2
71	ENSG00000188389.10	PDCD1	5133	programmed cell death 1
71	ENSG00000197110.8	IFNL3	282617	interferon lambda 3
71	ENSG00000215113.6	CXorf49B	100132994	chromosome X open reading frame 49B
71	ENSG00000215115.6	CXorf49	100130361	chromosome X open reading frame 49
71	ENSG00000222000.7	LOC105373502	105373502	uncharacterized LOC105373502
71	ENSG00000228714.3	LOC101928775	101928775	uncharacterized LOC101928775
71	ENSG00000232077.1	LINC01031	101929184	long intergenic non-protein coding RNA 1031
71	ENSG00000267144.1	LOC105372414	105372414	uncharacterized LOC105372414
71	ENSG00000284485.1	MIR205	406988	microRNA 205
71	ENSG00000248555.6	LINC01339	101929495	long intergenic non-protein coding RNA 1339
71	ENSG00000237290.1	LINC01343	339442	long intergenic non-protein coding RNA 1343
71	ENSG00000145888.10	GLRA1	2741	glycine receptor alpha 1
71	ENSG00000168631.12	MUCL3	135656	mucin like 3
71	ENSG00000204936.9	CD177	57126	CD177 molecule
