# Supplementary material for: Development of genetic quality tests for good manufacturing practice-compliant induced pluripotent stem cells and their derivatives
Source: Sci Rep. 2020 Mar 3;10:3939. doi: 10.1038/s41598-020-60466-9 (PMC7054319; doi:10.1038/s41598-020-60466-9)
Supplement: Supplementary file 10 — Suppementary Table S10. [file 41598_2020_60466_MOESM10_ESM.xlsx]

## Sheet: TableS10
Supplementary Table10. Complete list of genes in clusters 1, 2, 3, and 4.
cluster1_neuron-specific			cluster2_heart-specific			cluster3_liver-specific			cluster4_iPS-specific
EnsID	symbol		EnsID	symbol		EnsID	symbol		EnsID	symbol
ENSG00000223382	LINC02238		ENSG00000204362	FGF7P5		ENSG00000131910	NR0B2		ENSG00000182866	LCK
ENSG00000238242	RPL6P9		ENSG00000116981	NT5C1A		ENSG00000117472	TSPAN1		ENSG00000229259	NKX1-2
ENSG00000221203	LINC01778		ENSG00000215875	MTHFD2P2		ENSG00000244433	LINC02212		ENSG00000143006	DMRTB1
ENSG00000116745	RPE65		ENSG00000162654	GBP4		ENSG00000099260	PALMD		ENSG00000237872	LINC01487
ENSG00000223479	TRPC6P		ENSG00000154451	GBP5		ENSG00000223656	HMGB3P10		ENSG00000225063	LINC00237
ENSG00000137959	IFI44L		ENSG00000143125	PROK1		ENSG00000173110	HSPA6		ENSG00000197721	CYP2A13
ENSG00000236940	HMGN2P26		ENSG00000090104	RGS1		ENSG00000237514	LINC00322		ENSG00000178395	CCDC185
ENSG00000160856	FCRL3		ENSG00000127074	RGS13		ENSG00000231966	LINC02518		ENSG00000235152	LINC00545
ENSG00000227907	NHS-AS1		ENSG00000224462	LINC01117		ENSG00000123838	C4BPA		ENSG00000224227	LINC02523
ENSG00000225619	CROCC2		ENSG00000237250	MTCO3P11		ENSG00000237980	RPL7P38		ENSG00000236665	OR10G9
ENSG00000177994	C2orf73		ENSG00000226750	AKR1B15		ENSG00000224194	IFNA22P		ENSG00000231482	NPM1P34
ENSG00000203344	C21orf62		ENSG00000224177	MAPKAPK5P1		ENSG00000157884	CIB4		ENSG00000226506	C13orf42
ENSG00000241939	RN7SL417P		ENSG00000205221	TECRL		ENSG00000227238	CALR4P		ENSG00000264994	LINC01050
ENSG00000239994	VSIG8		ENSG00000163217	TECRL		ENSG00000222005	LINC01118		ENSG00000225815	MRPL35P3
ENSG00000251011	SMIM18		ENSG00000115593	SMYD1		ENSG00000226087	SEPT7P3		ENSG00000229150	LRRC37A12P
ENSG00000242968	RN7SL168P		ENSG00000237574	HOXB-AS2		ENSG00000115590	IL1R2		ENSG00000235864	SLC25A3P1
ENSG00000242390	RPL34P22		ENSG00000229104	KRT8P21		ENSG00000125538	IL1B		ENSG00000124019	FAM124B
ENSG00000201441	RNU6-646P		ENSG00000115596	WNT6		ENSG00000152086	TUBA3E		ENSG00000163515	RETNLB
ENSG00000206113	RNU6-411P		ENSG00000224826	PCDH8P1		ENSG00000115850	LCT		ENSG00000114013	CD86
ENSG00000207732	MIR301B		ENSG00000222022	LINC01312		ENSG00000231858	MAP1LC3BP1		ENSG00000168875	SOX14
ENSG00000249771	PCAT4		ENSG00000244024	C5orf17		ENSG00000229056	DLEU1-AS1		ENSG00000242104	LINC01194
ENSG00000251321	MRPL9P1		ENSG00000241695	HOTTIP		ENSG00000251576	NRBF2P4		ENSG00000163737	PF4
ENSG00000197826	CFAP299		ENSG00000205678	FAM99B		ENSG00000163825	RTP3		ENSG00000202000	HMGB1P39
ENSG00000152611	CAPSL		ENSG00000266515	MROH7-TTC4		ENSG00000113924	HGD		ENSG00000250046	ERVH-1
ENSG00000145863	GABRA6		ENSG00000241722	LARP7P4		ENSG00000173702	MUC13		ENSG00000234841	HSPA8P6
ENSG00000172179	PRL		ENSG00000251244	RNU7-115P		ENSG00000170819	BFSP2		ENSG00000241411	WFDC6
ENSG00000197753	LHFPL5		ENSG00000164107	HAND2		ENSG00000163993	S100P		ENSG00000237136	POU5F1P4
ENSG00000187871	GFRAL		ENSG00000237125	LINC01856		ENSG00000163288	GABRB1		ENSG00000250993	RNU6-871P
ENSG00000207180	RNU6-145P		ENSG00000250001	LINC02228		ENSG00000163631	ALB		ENSG00000241552	RPS3AP35
ENSG00000224849	MYT1L-AS1		ENSG00000082074	FYB1		ENSG00000250436	LINC01267		ENSG00000164265	SCGB3A2
ENSG00000226440	CICP17		ENSG00000249157	HSD3BP3		ENSG00000081041	CXCL2		ENSG00000043462	LCP2
ENSG00000234457	HS6ST2-AS1		ENSG00000215953	DPP3P2		ENSG00000163749	CCDC158		ENSG00000253480	LINC00824
ENSG00000227233	AGPAT1		ENSG00000250284	RNU6-191P		ENSG00000205403	CFI		ENSG00000237346	LINC00707
ENSG00000233977	RPL21P135		ENSG00000113196	HAND1		ENSG00000168594	ADAM29		ENSG00000229646	PKP4P1
ENSG00000235421	LINC01378		ENSG00000228478	LINC01501		ENSG00000249396	LINC01303		ENSG00000196176	CYP2F1
ENSG00000170279	C7orf33		ENSG00000096006	CRISP3		ENSG00000113600	C9		ENSG00000204531	SPDYC
ENSG00000231216	PGM5P4-AS1		ENSG00000214604	TPTE2P4		ENSG00000039537	C6		ENSG00000124780	KCNK17
ENSG00000224396	LINC01752		ENSG00000232031	USP12PY		ENSG00000248664	LINC02499		ENSG00000171611	PTCRA
ENSG00000223484	EFCAB6-AS1		ENSG00000135346	CGA		ENSG00000250551	RNA5SP282		ENSG00000203489	C9orf129
ENSG00000254305	LINC02281		ENSG00000198523	RNA5SP275		ENSG00000164334	FAM170A		ENSG00000200091	RNU6-226P
ENSG00000231838	LINC01865		ENSG00000223586	C4BPAP1		ENSG00000113525	IL5		ENSG00000236673	C4orf51
ENSG00000231997	TNXA		ENSG00000118526	TCF21		ENSG00000164266	SPINK1		ENSG00000016402	IL20RA
ENSG00000231562	LINC00642		ENSG00000078399	HOXA9		ENSG00000212402	SNORA74B		ENSG00000206895	AZGP1P2
ENSG00000185303	SFTPA2		ENSG00000005073	HOXA11		ENSG00000260604	MIR4685		ENSG00000228944	CRYGEP
ENSG00000219430	MIR1262		ENSG00000243766	MED15P8		ENSG00000079689	SCGN		ENSG00000214252	RPL5P31
ENSG00000188649	CC2D2B		ENSG00000212024	RNU6-1109P		ENSG00000223998	LINC01449		ENSG00000232301	HLA-DOA
ENSG00000244267	KIAA1210		ENSG00000105989	WNT2		ENSG00000236347	ARHGEF38		ENSG00000219445	OR2L1P
ENSG00000181273	OR5AK2		ENSG00000173198	CYSLTR1		ENSG00000237181	S100A11P1		ENSG00000197462	CR1L
ENSG00000261257	LINC02073		ENSG00000180053	NKX2-6		ENSG00000230825	PTP4A1P1		ENSG00000131264	CDX4
ENSG00000207467	MIR218-1		ENSG00000253688	MTCYBP41		ENSG00000226965	TTC39DP		ENSG00000232293	VDAC1P10
ENSG00000200296	RNU1-83P		ENSG00000254141	LINC02546		ENSG00000158516	CPA2		ENSG00000232054	PAICSP7
ENSG00000156206	CFAP161		ENSG00000200806	RNU6-289P		ENSG00000164690	SHH		ENSG00000155495	MAGEC1
ENSG00000259518	MAPT-AS1		ENSG00000204816	VIT		ENSG00000171659	GPR34		ENSG00000244289	LNCPRESS2
ENSG00000244056	LINC02200		ENSG00000232590	HOXB-AS3		ENSG00000165376	CLDN2		ENSG00000078579	FGF20
ENSG00000261294	CYP4F24P		ENSG00000206658	MIR483		ENSG00000185903	OR11N1P		ENSG00000147596	PRDM14
ENSG00000260769	MIR3196		ENSG00000232896	LINC02573		ENSG00000079112	CDH17		ENSG00000254277	LINC00678
ENSG00000153789	FAM92B		ENSG00000122136	OBP2A		ENSG00000253562	LINC02365		ENSG00000253784	SNRPCP6
ENSG00000167941	SOST		ENSG00000229751	PLSCR5		ENSG00000253395	RNU6-323P		ENSG00000254275	OPCML-IT1
ENSG00000071991	CDH19		ENSG00000224498	RPL29P19		ENSG00000104537	ANXA13		ENSG00000132297	HHLA1
ENSG00000237689	RN7SL517P		ENSG00000256528	OVCH1-AS1		ENSG00000231909	TAPBP		ENSG00000229694	HSPD1P21
ENSG00000244296	TMEM108-AS1		ENSG00000205865	SNORA70G		ENSG00000184434	LRRC19		ENSG00000204352	MICB
ENSG00000212102	MBL3P		ENSG00000227306	TARID		ENSG00000010438	PRSS3		ENSG00000201749	RNU1-36P
ENSG00000128276	RFPL3		ENSG00000207805	MIR645		ENSG00000196196	HRCT1		ENSG00000234692	ST13P2
ENSG00000223843	METTL15P3		ENSG00000169550	MUC15		ENSG00000170827	CELP		ENSG00000236146	KRTAP10-13P
ENSG00000205929	CFAP99		ENSG00000183242	CD300E		ENSG00000238824	EGFL8		ENSG00000264169	RAP2CP1
ENSG00000227642	RPS26P4		ENSG00000255363	RERG-IT1		ENSG00000180525	PRR26		ENSG00000238266	RN7SL58P
ENSG00000263939	MINOS1-NBL1		ENSG00000168930	TRIM49		ENSG00000234319	RPSAP16		ENSG00000165623	UCMA
ENSG00000257437	LINC01583		ENSG00000180771	HOXC10		ENSG00000254991	LINC02407		ENSG00000185933	CALHM1
ENSG00000259916	MIR4514		ENSG00000181499	HOXB4		ENSG00000134339	SAA2		ENSG00000095627	TDRD1
ENSG00000089169	RPH3A		ENSG00000256650	LINC02327		ENSG00000255118	TEX49		ENSG00000229544	LINC00428
			ENSG00000255745	LINC01475		ENSG00000254631	HP		ENSG00000171794	UTF1
			ENSG00000180818	OR6T1		ENSG00000137673	MMP7		ENSG00000182070	OR52A1
			ENSG00000197757	PLN		ENSG00000254416	OR5BA1P		ENSG00000182261	NLRP10
			ENSG00000037965	HOXC8		ENSG00000175899	A2M		ENSG00000254934	A2ML1-AS2
			ENSG00000260597	RN7SL426P		ENSG00000165685	TMEM52B		ENSG00000204710	MT1H
			ENSG00000206650	RNU6-1039P		ENSG00000257987	SMIM6		ENSG00000162344	FGF19
			ENSG00000139330	KERA		ENSG00000127324	TSPAN8		ENSG00000137648	TMPRSS4
			ENSG00000214039	NPM1P36		ENSG00000257219	BMS1P15		ENSG00000111704	NANOG
			ENSG00000235285	LINC00896		ENSG00000132965	ALOX5AP		ENSG00000256904	LINC-ROR
			ENSG00000152207	CYSLTR2		ENSG00000229323	RGS17P1		ENSG00000180116	C12orf40
			ENSG00000225510	NOP56P2		ENSG00000233009	NPIPB7		ENSG00000249926	LINC01950
			ENSG00000223458	LINC00570		ENSG00000100557	CCDC198		ENSG00000236094	POU5F1P5
			ENSG00000258038	PLCB2-AS1		ENSG00000258595	EHD4-AS1		ENSG00000229546	PRAC2
			ENSG00000100739	BDKRB1		ENSG00000196136	SERPINA3		ENSG00000136110	CNMD
			ENSG00000228032	YY1P2		ENSG00000258780	BCAP31P2		ENSG00000258696	CERS3-AS1
			ENSG00000259067	HOXB7		ENSG00000140254	DUOXA1		ENSG00000100721	TCL1A
			ENSG00000259395	LINC00561		ENSG00000137767	SQOR		ENSG00000134160	TRPM1
			ENSG00000261703	GLUD1P2		ENSG00000140379	BCL2A1		ENSG00000259432	MT1L
			ENSG00000260577	KARSP3		ENSG00000183747	ACSM2A		ENSG00000260776	LINC02141
			ENSG00000103241	FOXF1		ENSG00000066813	ACSM2B		ENSG00000258433	LINC00517
			ENSG00000263815	FENDRR		ENSG00000262394	LIVAR		ENSG00000161992	PRR35
			ENSG00000186847	CGB5		ENSG00000249451	MIR583HG		ENSG00000262011	LINC01908
			ENSG00000233101	MRPS10P1		ENSG00000170369	CST2		ENSG00000166828	SCNN1G
			ENSG00000182742	WT1-AS		ENSG00000129988	LBP		ENSG00000177455	CD19
			ENSG00000120075	HOXB5		ENSG00000105697	HAMP		ENSG00000261925	RN7SL665P
			ENSG00000108511	HOXB6		ENSG00000100121	GGTLC2		ENSG00000260549	IMPDH1P11
			ENSG00000260027	LINC02168		ENSG00000232564	NALCN-AS1		ENSG00000205364	BHLHA9
			ENSG00000120068	HOXB8		ENSG00000223799	IL10RB-DT		ENSG00000205362	MT1M
			ENSG00000261222	HNRNPA1P11		ENSG00000233818	RPS12P2		ENSG00000125144	MT1G
			ENSG00000186407	KRT14		ENSG00000160180	TFF3		ENSG00000205358	MT1A
			ENSG00000262172	MIR4452		ENSG00000261152	MIR4489		ENSG00000260834	CCDC92B
			ENSG00000175065	DSG4		ENSG00000002933	TMEM176A		ENSG00000141096	DPEP3
			ENSG00000264315	CCDC194		ENSG00000236699	PTP4A1P7		ENSG00000140835	CHST4
			ENSG00000168746	LINC01620		ENSG00000041353	RAB27B		ENSG00000260015	LINC01989
			ENSG00000208018	MIR550A3		ENSG00000214510	SPINK13		ENSG00000205899	SNORD116-11
			ENSG00000170848	PSG6		ENSG00000187134	AKR1C1		ENSG00000261963	SNORD92
			ENSG00000118156	ZNF541		ENSG00000135218	CD36		ENSG00000262786	DNAH17-AS1
			ENSG00000189052	ADAM3A					ENSG00000108771	DHX58
			ENSG00000213030	LINC02418					ENSG00000120094	HOXB1
			ENSG00000105492	SIGLEC6					ENSG00000159182	PRAC1
			ENSG00000232927	SMIM2-IT1					ENSG00000263887	CLEC4GP1
			ENSG00000215506	ST13P20					ENSG00000167210	LOXHD1
			ENSG00000237601	GM2AP1					ENSG00000258609	CHEK2P2
			ENSG00000212939	CGB8					ENSG00000225127	CCNT2P1
			ENSG00000147573	TRIM55					ENSG00000228539	MACC1-AS1
			ENSG00000221844	LMO7DN-IT1					ENSG00000124233	SEMG1
			ENSG00000235949	HAND2-AS1					ENSG00000232135	LNCPRESS1
			ENSG00000197475	HOXC6					ENSG00000101448	EPPIN
			ENSG00000149021	SCGB1A1					ENSG00000158901	WFDC8
			ENSG00000248874	EGFLAM-AS1					ENSG00000180305	WFDC10A
			ENSG00000099869	IGF2-AS					ENSG00000124092	CTCFL
			ENSG00000107165	TYRP1					ENSG00000167748	KLK1
			ENSG00000261788	MIR3907					ENSG00000142405	NLRP12
			ENSG00000106034	CPED1					ENSG00000167615	LENG8
			ENSG00000169594	BNC1					ENSG00000100122	CRYBB1
			ENSG00000118194	TNNT2					ENSG00000188511	C22orf34
									ENSG00000160183	TMPRSS3
									ENSG00000189169	KRTAP10-12
									ENSG00000236382	LINC01844
									ENSG00000200648	RN7SKP78
									ENSG00000168447	SCNN1B
									ENSG00000204516	POU5F1
									ENSG00000199912	RN7SKP163
									ENSG00000166917	MIR202HG
